# Supplementary material for: Mechanistic stochastic model of histone modification pattern formation
Source: Epigenetics Chromatin. 2014 Oct 27;7:30. doi: 10.1186/1756-8935-7-30 (PMC4234852; doi:10.1186/1756-8935-7-30)
Supplement: Supplementary file 3 — Additional file 3: S3: Scripts S1 Python scripts to regenerate Figures 1, 2, 3, 4, 5, 6, and 7 from the used stochastic models in the NucleosomeTool. Further details can be found in Additional file 1: S1 and Additional file 2: S2. (ZIP 1 KB) [file 13072_2014_336_MOESM3_ESM.zip]

Archive with 1 entries (1 files):
- 1010352522135294_add9.py
