# Supplementary material for: Mechanistic stochastic model of histone modification pattern formation
Source: Epigenetics Chromatin. 2014 Oct 27;7:30. doi: 10.1186/1756-8935-7-30 (PMC4234852; doi:10.1186/1756-8935-7-30)
Supplement: Supplementary file 3 — Additional file 3: S3: Scripts S1 Python scripts to regenerate Figures 1, 2, 3, 4, 5, 6, and 7 from the used stochastic models in the NucleosomeTool. Further details can be found in Additional file 1: S1 and Additional file 2: S2. (ZIP 1 KB) [file 13072_2014_336_MOESM3_ESM.zip › 1010352522135294_add9.py]

"""
Models used in article
======================

creates .psc model files with the NucleosomeModelbuilder from the NucleosomeTool plug-in for StochPy

written by LCM. Anink, Amsterdam, The Netherlands
Email: l.c.m.anink@uva.nl
last changes: 22 September 2014

Requires StochPy and NucleosomeTool plug-in
Usage:
- Python NTbuild.py
"""

import stochpy
# Models for Figures 2 and 3:
# Figures 2 and 3A: 1 enz diffusion
bmod=stochpy.NucleosomeModelBuilder()
bmod.SetInitialState('A')
bmod.BuildModel('model_Fig2')
bmod.BuildModel('model_Fig3A')

# Figure 3B: 1 enz recruitment
bmod=stochpy.NucleosomeModelBuilder()
bmod.SetSliding(False)
bmod.SetRecruitment()
bmod.SetInitialState('A')
bmod.BuildModel('model_Fig3B')

# Figure 3C: 1 enz combined
bmod=stochpy.NucleosomeModelBuilder()
bmod.SetSliding()
bmod.SetRecruitment()
bmod.SetInitialState('A')
bmod.BuildModel('model_Fig3C')

## For the iv column of Figure 3: (parameter Kon = 0)
# Figure 3Aiv: 1 enz diffusion
bmod=stochpy.NucleosomeModelBuilder(Kon=0)
bmod.SetSliding()
bmod.SetRecruitment(False)
bmod.SetInitialState('MtM')
bmod.BuildModel('model_Fig3Aiv')

# Figure 3Biv: 1 enz recruitment
bmod=stochpy.NucleosomeModelBuilder(Kon=0)
bmod.SetSliding(False)
bmod.SetRecruitment()
bmod.SetInitialState('MtM')
bmod.BuildModel('model_Fig3Biv')

# Figure 3Civ: 1 enz combined
bmod=stochpy.NucleosomeModelBuilder(Kon=0)
bmod.SetSliding()
bmod.SetRecruitment()
bmod.SetInitialState('MtM')
bmod.BuildModel('model_Fig3Civ')

#First three columns of Figure 5
# Figure 5Aii: 1 enz recruitment (RE=2)
bmod=stochpy.NucleosomeModelBuilder(Krecruitment=4.8)
bmod.SetSliding(False)
bmod.SetRecruitment()
bmod.SetInitialState('A')
bmod.BuildModel('model_Fig5Aii')
# Figure 5Bii: 1 enz combined (RE= 0.1)
bmod=stochpy.NucleosomeModelBuilder(Krecruitment=0.24)
bmod.SetNucleosomes(50)
bmod.SetInitiationSites({'M':[25]})
bmod.SetSliding()
bmod.SetRecruitment()
bmod.SetInitialState('A')
bmod.BuildModel('model_Fig5Aii')

## For the iv column of Figure 5: (parameter Kon = 0)
# Figure 5Aiv: 1 enz recruitment (RE=2)
bmod=stochpy.NucleosomeModelBuilder(Kon=0,Krecruitment=4.8)
bmod.SetSliding(False)
bmod.SetRecruitment()
bmod.SetInitialState('MtM')
bmod.BuildModel('model_Fig5Aiv')
# Figure 5Biv: 1 enz combined
bmod=stochpy.NucleosomeModelBuilder(Kon=0,Krecruitment=0.24)
bmod.SetSliding()
bmod.SetRecruitment()
bmod.SetInitialState('MtM')
bmod.BuildModel('model_Fig5Biv')


# All figures for two transferase models are given in the supporting Figures S1-S5. Some of these figures are used in Figure 6 and 7 of the main article.

#Figure 6C and S2A: 2 enz recruitment RE=0.5 (Krecruitment=Default)
bmod=stochpy.NucleosomeModelBuilder(Kon=0.01)
bmod.SetInitiationSites({'M':[5],'A':[45]})
bmod.SetSliding(False)
bmod.SetRecruitment()
bmod.SetInitialState('U')
bmod.BuildModel('model_Fig6C')
#Figure 6D and S3A: 2 enz recruitment RE=2 (Krecruitment=4.8)
bmod=stochpy.NucleosomeModelBuilder(Kon=0.01,Krecruitment=4.8)
bmod.SetInitiationSites({'M':[5],'A':[45]})
bmod.SetSliding(False)
bmod.SetRecruitment()
bmod.SetInitialState('U')
bmod.BuildModel('model_Fig6D')
#Figure 6F and S5A: 2 enz combined RE=0.2
bmod=stochpy.NucleosomeModelBuilder(Kon=0.01,Krecruitment=0.48)
bmod.SetInitiationSites({'M':[5],'A':[45]})
bmod.SetSliding()
bmod.SetRecruitment()
bmod.SetInitialState('U')
bmod.BuildModel('model_Fig6F')

## These models introduce looping at frequency 0.01 change Kloop to 0.1 for higher frequency looping.
#Figure 7Ci and S2H: 2enz 10loop recruitment
bmod=stochpy.NucleosomeModelBuilder(Kon=0.01)
bmod.SetInitiationSites({'M':[5],'A':[45]})
bmod.SetSliding(False)
bmod.SetRecruitment()
bmod.SetLoopSites([3,8,13,18,23,28,33,38,43,48])
bmod.SetInitialState('U')
bmod.BuildModel('model_Fig7Ci')
#Figure 7Cii and S2I: 2enz 10loop recruitment (freq=0.1)
bmod=stochpy.NucleosomeModelBuilder(Kon=0.01,Kloop=0.1)
bmod.SetInitiationSites({'M':[5],'A':[45]})
bmod.SetSliding(False)
bmod.SetRecruitment()
bmod.SetLoopSites([3,8,13,18,23,28,33,38,43,48])
bmod.SetInitialState('U')
bmod.BuildModel('model_Fig7Cii')

#Figure 7Di and S3G: 2enz 7loop recruitment (RE=2)(freq=0.1)
bmod=stochpy.NucleosomeModelBuilder(Kon=0.01,Kloop=0.1,Krecruitment=4.8)
bmod.SetInitiationSites({'M':[5],'A':[45]})
bmod.SetSliding(False)
bmod.SetRecruitment()
bmod.SetLoopSites([8,16,25,34,42])
bmod.SetInitialState('U')
bmod.BuildModel('model_Fig7Di')
#Figure 7Dii and S3I: 2enz 10loop recruitment (RE=2)(freq=0.1)
bmod=stochpy.NucleosomeModelBuilder(Kon=0.01,Kloop=0.1,Krecruitment=4.8)
bmod.SetInitiationSites({'M':[5],'A':[45]})
bmod.SetSliding(False)
bmod.SetRecruitment()
bmod.SetLoopSites([3,8,13,18,23,28,33,38,43,48])
bmod.SetInitialState('U')
bmod.BuildModel('model_Fig7Dii')

#Figure 7Ei and S5F: 2enz 7loop combined (RE=0.2)
bmod=stochpy.NucleosomeModelBuilder(Kon=0.01,Krecruitment=0.48)
bmod.SetInitiationSites({'M':[5],'A':[45]})
bmod.SetSliding()
bmod.SetRecruitment()
bmod.SetLoopSites([8,16,25,34,42])
bmod.SetInitialState('U')
bmod.BuildModel('model_Fig7Ei')
#Figure 7Eii and S5I: 2enz 10loop combined (RE=0.2)(freq=0.1)
bmod=stochpy.NucleosomeModelBuilder(Kon=0.01,Kloop=0.1,Krecruitment=0.48)
bmod.SetInitiationSites({'M':[5],'A':[45]})
bmod.SetSliding()
bmod.SetRecruitment()
bmod.SetLoopSites([3,8,13,18,23,28,33,38,43,48])
bmod.SetInitialState('U')
bmod.BuildModel('model_Fig7Eii')
