# Supplementary material for: Mechanistic stochastic model of histone modification pattern formation
Source: Epigenetics Chromatin. 2014 Oct 27;7:30. doi: 10.1186/1756-8935-7-30 (PMC4234852; doi:10.1186/1756-8935-7-30)
Supplement: Supplementary file 4 — Additional file 4: S4: Scripts S2 Python scripts to regenerate Additional file 5: Figure S1, Additional file 6: Figure S2, Additional file 7: Figure S3, Additional file 8: Figure S4 and Additional file 9: Figure S5 from the used stochastic models in the NucleosomeTool. Further details can be found in Additional file 1: S1 and Additional file 2: S2. (ZIP 1 KB) [file 13072_2014_336_MOESM4_ESM.zip]

Archive with 1 entries (1 files):
- 1010352522135294_add10.py
