# Supplementary material for: Mechanistic stochastic model of histone modification pattern formation
Source: Epigenetics Chromatin. 2014 Oct 27;7:30. doi: 10.1186/1756-8935-7-30 (PMC4234852; doi:10.1186/1756-8935-7-30)
Supplement: Supplementary file 4 — Additional file 4: S4: Scripts S2 Python scripts to regenerate Additional file 5: Figure S1, Additional file 6: Figure S2, Additional file 7: Figure S3, Additional file 8: Figure S4 and Additional file 9: Figure S5 from the used stochastic models in the NucleosomeTool. Further details can be found in Additional file 1: S1 and Additional file 2: S2. (ZIP 1 KB) [file 13072_2014_336_MOESM4_ESM.zip › 1010352522135294_add10.py]

"""
Models used in supporting figures
======================

creates .psc model files with the NucleosomeModelbuilder from the NucleosomeTool plug-in for StochPy

written by LCM. Anink, Amsterdam, The Netherlands
Email: l.c.m.anink@uva.nl
last changes: 22 September 2014

Requires StochPy and NucleosomeTool plug-in
Usage:
- Python NTbuild_supp.py
"""

import stochpy

# All figures for two transferase models are given in the supporting Figures S1-S5. Some of these figures are used in Figure 6 and 7 of the main article.
#Figure S1A: 2 enz sliding
bmod=stochpy.NucleosomeModelBuilder(Kon=0.01)
bmod.SetInitiationSites({'M':[5],'A':[45]})
bmod.SetSliding()
bmod.SetRecruitment(False)
bmod.SetInitialState('U')
bmod.BuildModel('model_FigS1A')
#Figure 6C and S2A: 2 enz recruitment RE=0.5 (Krecruitment=Default)
bmod=stochpy.NucleosomeModelBuilder(Kon=0.01)
bmod.SetInitiationSites({'M':[5],'A':[45]})
bmod.SetSliding(False)
bmod.SetRecruitment()
bmod.SetInitialState('U')
bmod.BuildModel('model_FigS2A')
#Figure 6D and S3A: 2 enz recruitment RE=2 (Krecruitment=4.8)
bmod=stochpy.NucleosomeModelBuilder(Kon=0.01,Krecruitment=4.8)
bmod.SetInitiationSites({'M':[5],'A':[45]})
bmod.SetSliding(False)
bmod.SetRecruitment()
bmod.SetInitialState('U')
bmod.BuildModel('model_FigS3A')
#Figure S4A: 2 enz combined RE=0.1
bmod=stochpy.NucleosomeModelBuilder(Kon=0.01,Krecruitment=0.24)
bmod.SetInitiationSites({'M':[5],'A':[45]})
bmod.SetSliding()
bmod.SetRecruitment()
bmod.SetInitialState('U')
bmod.BuildModel('model_FigS4A')
#Figure 6F and S5A: 2 enz combined RE=0.2
bmod=stochpy.NucleosomeModelBuilder(Kon=0.01,Krecruitment=0.48)
bmod.SetInitiationSites({'M':[5],'A':[45]})
bmod.SetSliding()
bmod.SetRecruitment()
bmod.SetInitialState('U')
bmod.BuildModel('model_FigS5A')

## These models introduce looping at frequency 0.01 change Kloop to 0.1 for higher frequency looping.
#Figure S1B: 2enz 2loop sliding
bmod=stochpy.NucleosomeModelBuilder(Kon=0.01)
bmod.SetInitiationSites({'M':[5],'A':[45]})
bmod.SetSliding()
bmod.SetRecruitment(False)
bmod.SetLoopSites([15,35])
bmod.SetInitialState('U')
bmod.BuildModel('model_FigS1B')
#Figure S1C: 2enz 2loop sliding (freq=0.1)
bmod=stochpy.NucleosomeModelBuilder(Kon=0.01,Kloop=0.1)
bmod.SetInitiationSites({'M':[5],'A':[45]})
bmod.SetSliding()
bmod.SetRecruitment(False)
bmod.SetLoopSites([15,35])
bmod.SetInitialState('U')
bmod.BuildModel('model_FigS1C')
#Figure S1D: 2enz 3loop sliding
bmod=stochpy.NucleosomeModelBuilder(Kon=0.01)
bmod.SetInitiationSites({'M':[5],'A':[45]})
bmod.SetSliding()
bmod.SetRecruitment(False)
bmod.SetLoopSites([12,25,38])
bmod.SetInitialState('U')
bmod.BuildModel('model_FigS1D')
#Figure S1E: 2enz 3loop sliding (freq=0.1)
bmod=stochpy.NucleosomeModelBuilder(Kon=0.01,Kloop=0.1)
bmod.SetInitiationSites({'M':[5],'A':[45]})
bmod.SetSliding()
bmod.SetRecruitment(False)
bmod.SetLoopSites([12,25,38])
bmod.SetInitialState('U')
bmod.BuildModel('model_FigS1E')
#Figure S1F: 2enz 5loop sliding
bmod=stochpy.NucleosomeModelBuilder(Kon=0.01)
bmod.SetInitiationSites({'M':[5],'A':[45]})
bmod.SetSliding()
bmod.SetRecruitment(False)
bmod.SetLoopSites([8,16,25,34,42])
bmod.SetInitialState('U')
bmod.BuildModel('model_FigS1F')
#Figure S1G: 2enz 5loop sliding (freq=0.1)
bmod=stochpy.NucleosomeModelBuilder(Kon=0.01,Kloop=0.1)
bmod.SetInitiationSites({'M':[5],'A':[45]})
bmod.SetSliding()
bmod.SetRecruitment(False)
bmod.SetLoopSites([8,16,25,34,42])
bmod.SetInitialState('U')
bmod.BuildModel('model_FigS1G')
#Figure S1H: 2enz 10loop sliding
bmod=stochpy.NucleosomeModelBuilder(Kon=0.01)
bmod.SetInitiationSites({'M':[5],'A':[45]})
bmod.SetSliding()
bmod.SetRecruitment(False)
bmod.SetLoopSites([3,8,13,18,23,28,33,38,43,48])
bmod.SetInitialState('U')
bmod.BuildModel('model_FigS1H')
#Figure S1I: 2enz 10loop sliding (freq=0.1)
bmod=stochpy.NucleosomeModelBuilder(Kon=0.01,Kloop=0.1)
bmod.SetInitiationSites({'M':[5],'A':[45]})
bmod.SetSliding()
bmod.SetRecruitment(False)
bmod.SetLoopSites([3,8,13,18,23,28,33,38,43,48])
bmod.SetInitialState('U')
bmod.BuildModel('model_FigS1I')

#Figure S2B: 2enz 2loop recruitment
bmod=stochpy.NucleosomeModelBuilder(Kon=0.01)
bmod.SetInitiationSites({'M':[5],'A':[45]})
bmod.SetSliding(False)
bmod.SetRecruitment()
bmod.SetLoopSites([15,35])
bmod.SetInitialState('U')
bmod.BuildModel('model_FigS2B')
#Figure S2C: 2enz 2loop recruitment (freq=0.1)
bmod=stochpy.NucleosomeModelBuilder(Kon=0.01,Kloop=0.1)
bmod.SetInitiationSites({'M':[5],'A':[45]})
bmod.SetSliding(False)
bmod.SetRecruitment()
bmod.SetLoopSites([15,35])
bmod.SetInitialState('U')
bmod.BuildModel('model_FigS2C')
#Figure S2D: 2enz 3loop recruitment
bmod=stochpy.NucleosomeModelBuilder(Kon=0.01)
bmod.SetInitiationSites({'M':[5],'A':[45]})
bmod.SetSliding(False)
bmod.SetRecruitment()
bmod.SetLoopSites([12,25,38])
bmod.SetInitialState('U')
bmod.BuildModel('model_FigS2D')
#Figure S2E: 2enz 3loop recruitment (freq=0.1)
bmod=stochpy.NucleosomeModelBuilder(Kon=0.01,Kloop=0.1)
bmod.SetInitiationSites({'M':[5],'A':[45]})
bmod.SetSliding(False)
bmod.SetRecruitment()
bmod.SetLoopSites([12,25,38])
bmod.SetInitialState('U')
bmod.BuildModel('model_FigS2E')
#Figure S2F: 2enz 5loop recruitment
bmod=stochpy.NucleosomeModelBuilder(Kon=0.01)
bmod.SetInitiationSites({'M':[5],'A':[45]})
bmod.SetSliding(False)
bmod.SetRecruitment()
bmod.SetLoopSites([8,16,25,34,42])
bmod.SetInitialState('U')
bmod.BuildModel('model_FigS2F')
#Figure S2G: 2enz 5loop recruitment (freq=0.1)
bmod=stochpy.NucleosomeModelBuilder(Kon=0.01,Kloop=0.1)
bmod.SetInitiationSites({'M':[5],'A':[45]})
bmod.SetSliding(False)
bmod.SetRecruitment()
bmod.SetLoopSites([8,16,25,34,42])
bmod.SetInitialState('U')
bmod.BuildModel('model_FigS2G')
#Figure 7Ci and S2H: 2enz 10loop recruitment
bmod=stochpy.NucleosomeModelBuilder(Kon=0.01)
bmod.SetInitiationSites({'M':[5],'A':[45]})
bmod.SetSliding(False)
bmod.SetRecruitment()
bmod.SetLoopSites([3,8,13,18,23,28,33,38,43,48])
bmod.SetInitialState('U')
bmod.BuildModel('model_FigS2H')
#Figure 7Cii and S2I: 2enz 10loop recruitment (freq=0.1)
bmod=stochpy.NucleosomeModelBuilder(Kon=0.01,Kloop=0.1)
bmod.SetInitiationSites({'M':[5],'A':[45]})
bmod.SetSliding(False)
bmod.SetRecruitment()
bmod.SetLoopSites([3,8,13,18,23,28,33,38,43,48])
bmod.SetInitialState('U')
bmod.BuildModel('model_FigS2I')

#Figure S3B: 2enz 2loop recruitment (RE=2)
bmod=stochpy.NucleosomeModelBuilder(Kon=0.01,Krecruitment=4.8)
bmod.SetInitiationSites({'M':[5],'A':[45]})
bmod.SetSliding(False)
bmod.SetRecruitment()
bmod.SetLoopSites([15,35])
bmod.SetInitialState('U')
bmod.BuildModel('model_FigS3B')
#Figure S3C: 2enz 2loop recruitment (RE=2) (freq=0.1)
bmod=stochpy.NucleosomeModelBuilder(Kon=0.01,Krecruitment=4.8,Kloop=0.1)
bmod.SetInitiationSites({'M':[5],'A':[45]})
bmod.SetSliding(False)
bmod.SetRecruitment()
bmod.SetLoopSites([15,35])
bmod.SetInitialState('U')
bmod.BuildModel('model_FigS3C')
#Figure S3D: 2enz 3loop recruitment (RE=2)
bmod=stochpy.NucleosomeModelBuilder(Kon=0.01,Krecruitment=4.8)
bmod.SetInitiationSites({'M':[5],'A':[45]})
bmod.SetSliding(False)
bmod.SetRecruitment()
bmod.SetLoopSites([12,25,38])
bmod.SetInitialState('U')
bmod.BuildModel('model_FigS3D')
#Figure S3E: 2enz 3loop recruitment  (RE=2)(freq=0.1)
bmod=stochpy.NucleosomeModelBuilder(Kon=0.01,Kloop=0.1,Krecruitment=4.8)
bmod.SetInitiationSites({'M':[5],'A':[45]})
bmod.SetSliding(False)
bmod.SetRecruitment()
bmod.SetLoopSites([12,25,38])
bmod.SetInitialState('U')
bmod.BuildModel('model_FigS3E')
#Figure S3F: 2enz 5loop recruitment (RE=2)
bmod=stochpy.NucleosomeModelBuilder(Kon=0.01,Krecruitment=4.8)
bmod.SetInitiationSites({'M':[5],'A':[45]})
bmod.SetSliding(False)
bmod.SetRecruitment()
bmod.SetLoopSites([8,16,25,34,42])
bmod.SetInitialState('U')
bmod.BuildModel('model_FigS3F')
#Figure 7Di and S3G: 2enz 5loop recruitment (RE=2)(freq=0.1)
bmod=stochpy.NucleosomeModelBuilder(Kon=0.01,Kloop=0.1,Krecruitment=4.8)
bmod.SetInitiationSites({'M':[5],'A':[45]})
bmod.SetSliding(False)
bmod.SetRecruitment()
bmod.SetLoopSites([8,16,25,34,42])
bmod.SetInitialState('U')
bmod.BuildModel('model_FigS3G')
#Figure S3H: 2enz 10loop recruitment (RE=2)
bmod=stochpy.NucleosomeModelBuilder(Kon=0.01,Krecruitment=4.8)
bmod.SetInitiationSites({'M':[5],'A':[45]})
bmod.SetSliding(False)
bmod.SetRecruitment()
bmod.SetLoopSites([3,8,13,18,23,28,33,38,43,48])
bmod.SetInitialState('U')
bmod.BuildModel('model_FigS3H')
#Figure 7Dii and S3I: 2enz 10loop recruitment (RE=2)(freq=0.1)
bmod=stochpy.NucleosomeModelBuilder(Kon=0.01,Kloop=0.1,Krecruitment=4.8)
bmod.SetInitiationSites({'M':[5],'A':[45]})
bmod.SetSliding(False)
bmod.SetRecruitment()
bmod.SetLoopSites([3,8,13,18,23,28,33,38,43,48])
bmod.SetInitialState('U')
bmod.BuildModel('model_FigS3I')

#Figure S4B: 2enz 2loop combined (RE=0.1)
bmod=stochpy.NucleosomeModelBuilder(Kon=0.01,Krecruitment=0.24)
bmod.SetInitiationSites({'M':[5],'A':[45]})
bmod.SetSliding()
bmod.SetRecruitment()
bmod.SetLoopSites([15,35])
bmod.SetInitialState('U')
bmod.BuildModel('model_FigS4B')
#Figure S4C: 2enz 2loop combined (RE=0.1) (freq=0.1)
bmod=stochpy.NucleosomeModelBuilder(Kon=0.01,Krecruitment=0.24,Kloop=0.1)
bmod.SetInitiationSites({'M':[5],'A':[45]})
bmod.SetSliding()
bmod.SetRecruitment()
bmod.SetLoopSites([15,35])
bmod.SetInitialState('U')
bmod.BuildModel('model_FigS4C')
#Figure S4D: 2enz 3loop combined (RE=0.1)
bmod=stochpy.NucleosomeModelBuilder(Kon=0.01,Krecruitment=0.24)
bmod.SetInitiationSites({'M':[5],'A':[45]})
bmod.SetSliding()
bmod.SetRecruitment()
bmod.SetLoopSites([12,25,38])
bmod.SetInitialState('U')
bmod.BuildModel('model_FigS4D')
#Figure S4E: 2enz 3loop  combined (RE=0.1)(freq=0.1)
bmod=stochpy.NucleosomeModelBuilder(Kon=0.01,Kloop=0.1,Krecruitment=0.24)
bmod.SetInitiationSites({'M':[5],'A':[45]})
bmod.SetSliding()
bmod.SetRecruitment()
bmod.SetLoopSites([12,25,38])
bmod.SetInitialState('U')
bmod.BuildModel('model_FigS4E')
#Figure S4F: 2enz 5loop combined (RE=0.1)
bmod=stochpy.NucleosomeModelBuilder(Kon=0.01,Krecruitment=0.24)
bmod.SetInitiationSites({'M':[5],'A':[45]})
bmod.SetSliding()
bmod.SetRecruitment()
bmod.SetLoopSites([8,16,25,34,42])
bmod.SetInitialState('U')
bmod.BuildModel('model_FigS4F')
#Figure S4G: 2enz 5loop combined (RE=0.1)(freq=0.1)
bmod=stochpy.NucleosomeModelBuilder(Kon=0.01,Kloop=0.1,Krecruitment=0.24)
bmod.SetInitiationSites({'M':[5],'A':[45]})
bmod.SetSliding()
bmod.SetRecruitment()
bmod.SetLoopSites([8,16,25,34,42])
bmod.SetInitialState('U')
bmod.BuildModel('model_FigS4G')
#Figure S4H: 2enz 10loop combined (RE=0.1)
bmod=stochpy.NucleosomeModelBuilder(Kon=0.01,Krecruitment=0.24)
bmod.SetInitiationSites({'M':[5],'A':[45]})
bmod.SetSliding()
bmod.SetRecruitment()
bmod.SetLoopSites([3,8,13,18,23,28,33,38,43,48])
bmod.SetInitialState('U')
bmod.BuildModel('model_FigS4H')
#Figure S4I: 2enz 10loop combined (RE=0.1)(freq=0.1)
bmod=stochpy.NucleosomeModelBuilder(Kon=0.01,Kloop=0.1,Krecruitment=0.24)
bmod.SetInitiationSites({'M':[5],'A':[45]})
bmod.SetSliding()
bmod.SetRecruitment()
bmod.SetLoopSites([3,8,13,18,23,28,33,38,43,48])
bmod.SetInitialState('U')
bmod.BuildModel('model_FigS4I')

#Figure S5B: 2enz 2loop combined (RE=0.2)
bmod=stochpy.NucleosomeModelBuilder(Kon=0.01,Krecruitment=0.48)
bmod.SetInitiationSites({'M':[5],'A':[45]})
bmod.SetSliding()
bmod.SetRecruitment()
bmod.SetLoopSites([15,35])
bmod.SetInitialState('U')
bmod.BuildModel('model_FigS5B')
#Figure S5C: 2enz 2loop combined (RE=0.6) (freq=0.1)
bmod=stochpy.NucleosomeModelBuilder(Kon=0.01,Krecruitment=0.48,Kloop=0.1)
bmod.SetInitiationSites({'M':[5],'A':[45]})
bmod.SetSliding()
bmod.SetRecruitment()
bmod.SetLoopSites([15,35])
bmod.SetInitialState('U')
bmod.BuildModel('model_FigS5C')
#Figure S5D: 2enz 3loop combined (RE=0.2)
bmod=stochpy.NucleosomeModelBuilder(Kon=0.01,Krecruitment=0.48)
bmod.SetInitiationSites({'M':[5],'A':[45]})
bmod.SetSliding()
bmod.SetRecruitment()
bmod.SetLoopSites([12,25,38])
bmod.SetInitialState('U')
bmod.BuildModel('model_FigS5D')
#Figure S5E: 2enz 3loop  combined (RE=0.2)(freq=0.1)
bmod=stochpy.NucleosomeModelBuilder(Kon=0.01,Kloop=0.1,Krecruitment=0.48)
bmod.SetInitiationSites({'M':[5],'A':[45]})
bmod.SetSliding()
bmod.SetRecruitment()
bmod.SetLoopSites([12,25,38])
bmod.SetInitialState('U')
bmod.BuildModel('model_FigS5E')
#Figure 7Ei and S5F: 2enz 5loop combined (RE=0.2)
bmod=stochpy.NucleosomeModelBuilder(Kon=0.01,Krecruitment=0.48)
bmod.SetInitiationSites({'M':[5],'A':[45]})
bmod.SetSliding()
bmod.SetRecruitment()
bmod.SetLoopSites([8,16,25,34,42])
bmod.SetInitialState('U')
bmod.BuildModel('model_FigS5F')
#Figure S5G: 2enz 5loop combined (RE=0.2)(freq=0.1)
bmod=stochpy.NucleosomeModelBuilder(Kon=0.01,Kloop=0.1,Krecruitment=0.48)
bmod.SetInitiationSites({'M':[5],'A':[45]})
bmod.SetSliding()
bmod.SetRecruitment()
bmod.SetLoopSites([8,16,25,34,42])
bmod.SetInitialState('U')
bmod.BuildModel('model_FigS5G')
#Figure S5H: 2enz 10loop combined (RE=0.2)
bmod=stochpy.NucleosomeModelBuilder(Kon=0.01,Krecruitment=0.48)
bmod.SetInitiationSites({'M':[5],'A':[45]})
bmod.SetSliding()
bmod.SetRecruitment()
bmod.SetLoopSites([3,8,13,18,23,28,33,38,43,48])
bmod.SetInitialState('U')
bmod.BuildModel('model_FigS5H')
#Figure 7Eii and S5I: 2enz 10loop combined (RE=0.2)(freq=0.1)
bmod=stochpy.NucleosomeModelBuilder(Kon=0.01,Kloop=0.1,Krecruitment=0.48)
bmod.SetInitiationSites({'M':[5],'A':[45]})
bmod.SetSliding()
bmod.SetRecruitment()
bmod.SetLoopSites([3,8,13,18,23,28,33,38,43,48])
bmod.SetInitialState('U')
bmod.BuildModel('model_FigS5I')
